# Supplementary material for: Modeling and Sensitivity Analysis of the Forward Osmosis Process to Predict Membrane Flux Using a Novel Combination of Neural Network and Response Surface Methodology Techniques
Source: Membranes (Basel). 2021 Jan 19;11(1):70. doi: 10.3390/membranes11010070 (PMC7835737; doi:10.3390/membranes11010070)
Supplement: Supplementary file 1 [file membranes-11-00070-s001.zip]

Archive with 1 entries (1 files):
- membranes-1071561-supplementary.xlsx
