# Supplementary material for: Modeling and Sensitivity Analysis of the Forward Osmosis Process to Predict Membrane Flux Using a Novel Combination of Neural Network and Response Surface Methodology Techniques
Source: Membranes (Basel). 2021 Jan 19;11(1):70. doi: 10.3390/membranes11010070 (PMC7835737; doi:10.3390/membranes11010070)
Supplement: Supplementary file 1 [file membranes-11-00070-s001.zip › membranes-1071561-supplementary.xlsx]

## Sheet: Training_data
Osm. P. Difference (bar)	FS Velocity (cm/s)	DS Velocity (cm/s)	FS Temperature °C	DS Temperature °C	Targeted flux (LMH)	Predicted flux (LMH)
20.0088	11.05	11.05	32	20	14.5	14.3703
20.0374	11.05	11.05	30	20	14.5	14.3523
20.0946	11.05	11.05	26	20	14	13.9113
20.1518	11.05	11.05	22	20	11	10.888
20.1804	11.05	11.05	20	20	10	10.0263
20.1804	14.73	11.05	20	20	12	11.9357
20.1804	14.73	14.73	20	20	12.5	12.5122
20.1804	18.41	11.05	20	20	13	12.6106
20.1804	29.45	11.05	20	20	16	16.0397
20.1804	23.93	23.93	20	20	16	15.8252
20.1804	25.77	25.77	20	20	17.5	18.3328
20.1804	29.45	29.45	20	20	18	17.7752
20.3467	11.05	11.05	20	22	12	11.9982
20.3467	18.41	18.41	20	22	16	15.5318
20.513	18.41	18.41	20	24	16	16.3955
20.6793	11.05	11.05	20	26	14.5	14.3556
20.6793	18.41	18.41	20	26	17	16.8244
20.8455	11.05	11.05	20	28	14.5	14.6547
20.8455	18.41	18.41	20	28	17	16.6574
21.0118	11.05	11.05	20	30	14.5	14.444
21.0118	18.41	18.41	20	30	16	16.0109
21.1781	11.05	11.05	20	32	14	13.9417
21.1781	18.41	18.41	20	32	15	15.0572
24.3725	11.05	11.05	20	20	25	25.3751
24.3725	14.73	14.73	20	20	27	27.1117
24.3725	11.05	11.05	22	20	29	28.4215
24.3725	11.05	14.73	20	20	27	27.0997
24.3725	11.05	11.05	26	20	31	32.06
24.3725	14.73	11.05	20	20	31	30.7354
24.3725	11.05	18.41	20	20	30	29.8766
24.3725	11.05	11.05	24	20	31.5	30.5195
24.3725	18.41	11.05	20	20	32	31.8403
24.3725	23.93	23.93	20	20	32.5	32.3028
24.3725	11.05	25.77	20	20	34	34.0339
24.3725	18.41	18.41	20	20	34	33.1632
24.3725	11.05	11.05	30	20	35	34.3971
24.3725	11.05	29.45	20	20	35	35.0272
24.3725	25.77	11.05	20	20	35	34.7136
24.3725	29.45	29.45	20	20	35	35.2844
24.3725	29.45	11.05	20	20	38	37.8932
24.5388	11.05	11.05	20	22	31	30.2529
24.5388	18.41	18.41	20	22	37.5	38.0102
24.6219	23.93	23.93	20	23	40	40.3478
24.6219	29.45	29.45	20	23	45	44.474
24.7051	11.05	11.05	20	24	35	34.5511
24.7051	18.41	18.41	20	24	42	42.0085
24.8713	14.73	14.73	20	26	38	38.0416
24.8713	18.41	18.41	20	26	44	43.5117
24.8713	23.93	23.93	20	26	44	44.2492
24.8713	25.77	25.77	20	26	46.5	46.2706
24.8713	29.45	29.45	20	26	48	48.4093
25.0376	11.05	11.05	20	28	36	36.3563
25.1208	14.73	14.73	20	29	37	37.1039
25.1208	23.93	23.93	20	29	42.5	42.0517
25.1208	25.77	25.77	20	29	44	44.0854
25.1208	29.45	29.45	20	29	47	46.9322
25.2039	11.05	11.05	20	30	35	34.7011
25.2039	18.41	18.41	20	30	40	40.0755
25.3702	14.73	14.73	20	32	35	34.899
25.3702	23.93	23.93	20	32	37.5	37.8761
25.3702	25.77	25.77	20	32	40	39.6251
25.3702	29.45	29.45	20	32	43	43.0764

## Sheet: Validation_data
Osm. P. Difference (bar)	FS Velocity (cm/s)	DS Velocity (cm/s)	FS Temperature °C	DS Temperature °C	Targeted flux (LMH)	Predicted flux (LMH)
20.1232	11.05	11.05	24	20	13	12.1238
20.1804	23.93	11.05	20	20	15	15.0796
20.513	11.05	11.05	20	24	13.5	13.4326
24.3725	11.05	23.93	20	20	32.5	32.5169
24.3725	25.77	25.77	20	20	34	34.5309
24.3725	23.93	11.05	20	20	33.5	34.1141
25.0376	18.41	18.41	20	28	45	42.448

## Sheet: Testing_data
Osm. P. Difference (bar)	FS Velocity (cm/s)	DS Velocity (cm/s)	FS Temperature °C	DS Temperature °C	Targeted flux (LMH)	Predicted flux (LMH)
20.066	11.05	11.05	28	20	14.5	14.6928
20.1804	18.41	18.41	20	20	14	14.2914
20.1804	25.77	11.05	20	20	15	15.4385
24.3725	11.05	11.05	28	20	32.5	33.3079
24.6219	14.73	14.73	20	23	35	34.1789
24.6219	25.77	25.77	20	23	42	42.7087
24.8713	11.05	11.05	20	26	37	36.6792
